# Supplementary material for: Side-Chain-Assisted Transition of Conjugated Polymers from a Semiconductor to Conductor and Comparison of Their NO2 Sensing Characteristics
Source: Materials (Basel). 2023 Apr 4;16(7):2877. doi: 10.3390/ma16072877 (PMC10095908; doi:10.3390/ma16072877)
Supplement: Supplementary file 1 [file materials-16-02877-s001.zip]

Archive with 1 entries (1 files):
- materials-2297962-supplementary.pdf
